# Supplementary material for: Epithelioid Mesothelioma Patients with Very Long Survival Display Defects in DNA Repair
Source: Cancers (Basel). 2023 Aug 29;15(17):4309. doi: 10.3390/cancers15174309 (PMC10486625; doi:10.3390/cancers15174309)
Supplement: Supplementary file 1 [file cancers-15-04309-s001.zip]

Archive with 1 entries (1 files):
- cancers-2488945-supplementary.pdf
